# Supplementary material for: MAX-DOAS Measurements of Tropospheric NO2 and HCHO Vertical Profiles at the Longfengshan Regional Background Station in Northeastern China
Source: Sensors (Basel). 2023 Mar 20;23(6):3269. doi: 10.3390/s23063269 (PMC10099724; doi:10.3390/s23063269)
Supplement: Supplementary file 1 [file sensors-23-03269-s001.zip]

Archive with 1 entries (1 files):
- sensors-2227796-supplementary.pdf
